# Supplementary material for: Prevalence and factors associated with food intake difficulties among residents with dementia
Source: PLoS One. 2017 Feb 22;12(2):e0171770. doi: 10.1371/journal.pone.0171770 (PMC5321470; doi:10.1371/journal.pone.0171770)
Supplement: S1 File — (XLS) [file pone.0171770.s001.xls]

## Sheet: FDI_database_20150619
No.	Sex	Marriage	Education	Race	Otherinstitution	Height	PreWeight	Knee	Leg	Arm	MMSE01	MMSE02	MMSE03	MMSE04	MMSE05	MMSE06	MMSE07	MMSE08	MMSE09	MMSE10	MMSE11	MMSE12	MMSE13	MMSE14	MMSE15	MMSE16	MMSE17	MMSE18	MMSE19	MMSE20	MMSE21	MMSE22	MMSE23	MMSE24	MMSE25	MMSE26	MMSE27	MMSE28	MMSE29	MMSE30	MMSE	ADL01	ADL02	ADL03	ADL04	ADL05	ADL06	ADL07	ADL08
1	1	1	3	1	0	159	53.6	45	31	23	1	1	1	0	1	1	1	0	1	1	1	1	1	1	0	0	0	0	0	0	0	1	1	1	1	1	1	1	0	0	19	10	5	10	5	10	10	10	15
2	0	2	1	1	0	158	53.7	44	30.5	29	0	1	0	0	0	1	0	0	0	0	1	1	1	0	0	0	0	0	0	0	0	1	1	0	1	1	1	1	0	0	11	10	0	5	0	5	5	5	15
3	0	4	1	1	0	156	47.2	38	28	25	0	1	0	0	0	1	1	1	0	0	1	1	1	1	0	0	0	0	0	0	0	1	1	1	1	1	0	1	0	0	14	10	5	10	5	10	10	10	15
4	0	4	3	1	0	153	54.4	46.5	32	25	0	0	0	0	0	0	0	0	0	0	0	0	0	0	0	0	0	0	0	0	0	0	0	0	0	0	0	0	0	0	0	10	5	5	0	5	5	5	15
5	0	4	1	1	0	153	53	46	28.5	22	0	1	0	0	0	0	0	0	0	0	1	1	1	0	0	0	0	0	0	0	0	1	1	1	1	1	1	1	0	0	11	10	5	10	5	10	5	5	15
6	1	2	4	1	1	165	45	47	37	24	0	0	0	0	0	1	1	0	1	0	1	1	1	1	1	0	0	0	1	0	0	1	1	1	1	1	1	1	0	0	16	10	5	10	5	10	10	10	15
7	0	4	5	1	0	162	49.9	48.5	31.5	21	0	0	1	1	1	1	1	0	0	0	1	1	1	0	0	0	0	0	0	0	0	0	0	1	1	1	1	1	0	0	13	5	0	5	0	5	10	10	15
8	1	4	1	1	0	156	47	45	28	24	0	0	0	0	0	0	0	0	0	0	0	0	0	0	0	0	0	0	0	0	0	0	0	0	0	0	0	0	0	0	0	10	5	5	0	5	5	5	5
9	0	4	3	1	0	153	36.8	42.5	26	19.5	0	0	0	0	0	0	0	0	0	0	0	0	0	0	0	0	0	0	0	0	0	0	0	0	0	0	0	0	0	0	0	5	0	0	0	5	0	0	10
10	0	4	1	1	0	144	40	41.5	27.5	23	0	0	0	0	0	0	0	0	0	0	0	0	0	0	0	0	0	0	0	0	0	0	0	0	0	0	0	0	0	0	0	5	0	0	0	5	0	0	15
11	1	2	3	1	0	158	50	44	27	27	0	1	0	0	0	1	1	0	0	0	1	1	1	0	0	0	0	0	0	0	0	0	1	0	1	1	0	1	-9	0	10	10	0	5	0	5	10	10	15
12	1	2	3	1	0	158	51	48	29	25	0	0	0	0	0	1	1	0	0	0	0	0	0	0	0	0	0	0	0	0	0	0	0	0	0	1	0	0	0	0	3	10	5	10	5	10	5	5	15
13	0	1	3	1	0	160	38.2	43	24	19	0	0	0	0	0	0	0	0	0	0	0	0	0	0	0	0	0	0	0	0	0	0	0	0	0	0	0	0	0	0	0	5	0	0	0	0	0	0	0
14	1	4	1	1	0	152	49.2	48	29	25	0	0	0	0	0	0	0	0	0	0	0	0	0	0	0	0	0	0	0	0	0	0	0	0	0	0	0	0	0	0	0	10	0	5	0	5	5	5	10
15	1	2	5	3	0	174	59	52	31	27	0	0	0	0	0	0	0	0	0	0	0	0	0	0	0	0	0	0	0	0	0	0	0	0	0	0	0	0	0	0	0	5	0	5	0	5	5	5	10
16	0	4	1	1	0	134	41.5	41	25	19.5	0	0	1	0	0	0	0	0	0	1	0	0	0	0	0	0	0	0	0	0	0	0	1	0	0	0	0	0	0	0	3	5	5	10	0	10	10	10	10
17	1	1	2	1	1	167	44.4	48.5	24	21	1	1	1	1	1	1	1	0	0	1	1	0	1	0	0	0	0	0	0	0	0	1	1	0	0	1	1	0	0	0	14	10	0	0	0	0	0	0	0
18	1	4	5	1	0	155	41.6	42	24	20	1	0	1	1	0	1	0	0	0	0	1	1	1	0	0	0	0	0	0	0	0	1	1	1	1	1	1	1	0	0	14	5	0	0	0	0	0	0	0
19	0	4	3	1	0	154	34.9	41	23	19	0	0	0	1	0	0	0	0	0	1	1	0	1	0	0	0	0	0	0	0	0	1	1	1	1	0	0	0	0	0	8	0	0	0	0	0	0	0	0
20	1	1	5	3	0	157	44	46	25	24	0	1	0	1	0	1	0	0	1	1	1	1	1	0	0	0	0	0	0	0	0	0	0	0	0	0	0	0	0	0	8	5	0	0	0	0	0	0	0
21	1	4	1	1	0	158	64	51	30	22	0	0	0	0	0	0	0	0	0	0	0	0	0	0	0	0	0	0	0	0	0	0	0	0	0	0	0	0	0	0	0	10	0	10	0	5	10	10	15
22	0	4	3	1	0	152	51	42.5	32.5	27.5	0	0	0	0	0	0	0	0	0	0	0	0	0	0	0	0	0	0	0	0	0	0	0	0	0	0	0	0	0	0	0	10	5	5	0	10	5	5	15
23	1	4	1	1	0	164	55	46	28	28	0	0	0	0	0	1	1	0	1	0	1	0	0	0	0	0	0	0	1	1	0	1	1	0	1	0	0	0	0	0	9	10	0	0	0	0	0	0	0
24	0	4	5	1	0	142	42	39	26	22.5	0	0	1	1	1	1	1	0	1	0	1	1	1	1	0	0	0	0	0	0	0	0	1	0	1	1	1	1	0	0	15	10	0	0	0	5	0	0	0
25	1	2	4	3	0	171	56	49	32	27	0	0	0	0	0	0	0	0	0	0	0	0	0	0	0	0	0	0	0	0	0	0	0	0	0	0	0	0	0	0	0	10	5	10	5	5	5	5	15
26	1	3	1	1	0	152	45	46	25	23	0	0	0	0	0	0	0	0	0	0	0	0	0	0	0	0	0	0	0	0	0	0	0	0	0	0	0	0	0	0	0	5	0	0	0	5	0	0	0
27	0	4	1	1	0	141	33.6	40	21	21	0	0	0	0	0	0	0	0	0	0	0	0	0	0	0	0	0	0	0	0	0	0	0	0	0	0	0	0	0	0	0	0	0	0	0	0	0	0	0
28	0	4	3	2	-9	145	39	44	23	24	0	0	0	0	0	0	0	0	0	0	0	0	0	0	0	0	0	0	0	0	0	0	0	0	0	0	0	0	0	0	0	0	0	0	0	0	0	0	0
29	1	3	1	1	0	163	38.6	44	24	24	0	0	0	0	0	0	0	0	0	0	0	0	0	0	0	0	0	0	0	0	0	0	0	0	0	0	0	0	0	0	0	0	0	0	0	0	0	0	0
30	1	1	3	1	1	151	39.75	46	25	24	0	0	0	0	0	1	1	1	0	0	0	0	0	0	0	0	0	0	0	0	0	0	0	0	0	1	0	1	0	0	5	5	0	5	0	5	5	5	5
31	0	4	1	1	0	158	61	46	36	29	0	1	0	0	1	1	1	0	0	1	1	1	1	0	0	0	0	0	0	0	0	1	1	0	1	1	1	1	0	0	14	10	0	10	0	10	10	10	15
32	0	4	3	1	0	156	43.5	43	23	26	1	1	0	1	0	0	0	1	1	1	1	1	1	1	0	0	0	0	1	0	1	1	1	1	1	1	1	1	0	1	20	5	0	0	0	0	0	0	0
33	1	1	1	3	0	163	60	49.1	36.2	30.8	1	1	1	1	1	1	1	1	1	1	1	1	1	1	0	0	0	0	0	0	0	1	1	0	1	1	0	0	0	0	18	5	5	5	0	5	5	5	5
34	1	2	4	3	1	166	83	50	35	30	1	1	1	1	1	1	1	1	1	1	1	1	1	1	1	1	1	1	0	0	0	1	1	1	1	1	1	1	1	0	26	10	5	10	0	5	5	10	15
35	0	4	1	1	1	150	45.5	43	26	21	0	0	0	0	0	0	0	0	0	0	0	0	0	0	0	0	0	0	0	0	0	0	0	0	0	0	0	0	0	0	0	0	0	0	0	0	0	0	0
36	1	4	6	1	0	166	49	45	25.1	23.5	0	0	0	0	0	0	0	0	1	0	0	0	0	0	0	0	0	0	0	0	0	1	1	0	1	1	0	0	0	0	5	0	0	0	0	0	0	0	0
37	1	2	6	3	1	176	66	51	33	25	0	0	0	0	0	0	0	0	0	0	0	0	0	0	0	0	0	0	0	0	0	0	0	0	0	0	0	0	0	0	0	0	0	0	0	0	0	0	0
38	0	2	1	1	0	153	74	46.1	44	33.6	1	1	1	1	1	1	1	1	1	1	1	1	1	1	0	0	0	0	1	0	1	1	1	1	1	1	1	1	0	0	23	5	0	5	0	5	5	5	0
39	1	4	3	3	0	162	44	46	28.5	25	1	0	1	1	1	1	1	1	1	1	1	1	1	1	0	0	0	0	1	0	0	1	1	1	1	1	1	1	0	0	21	10	5	10	0	10	5	5	15
40	1	4	6	3	0	173	61	53	31	23	0	1	0	0	0	1	0	0	1	1	1	1	1	0	0	0	0	0	0	0	0	1	1	1	1	1	1	1	1	0	15	10	5	10	0	5	10	10	0
41	1	2	5	1	0	157	61.5	46.3	37.2	33.7	0	0	0	0	0	0	0	0	0	0	0	0	0	0	0	0	0	0	0	0	0	0	0	0	0	0	0	0	0	0	0	0	0	0	0	0	0	0	0
42	1	2	5	3	0	170	67	49.5	35	34	1	0	1	1	1	1	1	1	1	1	1	1	1	1	0	0	0	0	1	0	1	1	1	1	1	1	1	1	1	1	14	5	0	0	0	0	0	0	0
43	1	1	3	1	1	175	62.5	49.3	36.2	37.7	1	1	1	1	1	1	1	1	1	1	1	1	1	1	0	0	0	0	0	0	0	1	1	1	1	1	1	1	0	0	21	5	0	5	0	5	0	0	10
44	0	4	1	3	0	149	67	46	32.5	31.5	1	0	1	1	1	1	1	1	1	1	1	1	1	0	0	0	0	0	0	0	1	1	1	1	1	1	1	1	1	0	11	10	5	10	5	5	5	5	10
45	1	2	3	2	0	173	49	49.3	35.3	32.3	1	1	1	1	1	1	1	0	1	0	1	0	0	0	0	0	0	0	0	0	0	0	1	0	1	0	0	0	0	0	11	0	0	0	0	0	5	5	5
46	0	4	3	4	1	154	51	42	25.5	21	0	0	0	0	0	0	0	0	0	0	0	0	0	0	0	0	0	0	0	0	0	0	0	0	0	0	0	0	0	0	0	10	5	5	0	5	5	5	10
47	0	4	4	1	0	150	46.5	47.3	31	27.5	1	0	0	0	0	0	0	0	1	0	1	1	1	0	0	0	0	0	0	0	0	1	1	0	1	1	0	0	0	0	9	5	0	5	0	0	5	5	5
48	1	4	6	3	0	161	50	47.8	33.4	32	1	1	1	1	1	1	1	1	1	1	1	1	1	1	1	1	1	1	1	1	1	1	1	1	1	1	1	1	0	1	29	5	5	5	0	5	5	5	10
49	1	1	1	1	1	149	58	48	29.5	21	0	0	0	0	0	0	0	0	0	0	0	0	0	0	0	0	0	0	0	0	0	0	0	0	0	0	0	0	0	0	0	0	0	0	0	0	0	0	10
50	0	2	3	1	1	150	48.5	44.9	36.7	32.3	1	1	1	1	1	1	1	1	1	1	1	0	0	1	0	0	0	0	1	0	0	1	1	0	1	1	0	0	0	0	17	0	0	5	0	0	5	5	5
51	0	4	5	1	0	155	48.5	46.3	30	31.9	1	1	1	1	1	1	1	1	1	1	1	1	1	1	0	0	0	0	1	1	1	1	1	1	0	0	0	0	0	0	20	5	5	5	5	5	5	5	5
52	0	4	3	1	1	150	61	43.1	37.7	36	1	1	1	1	1	1	1	1	1	1	1	1	0	1	1	1	1	1	0	0	1	1	1	1	1	1	1	0	0	0	24	5	5	5	5	5	5	5	5
53	0	4	1	3	1	153	53.5	46.7	36	31.9	1	1	1	1	1	1	1	1	1	1	1	0	0	0	0	0	0	0	1	1	0	1	1	0	1	1	0	0	0	0	17	5	5	5	0	5	5	5	15
54	0	4	1	3	0	154	66	46.7	36	34.5	1	0	1	1	1	0	0	0	0	0	0	0	0	0	0	0	0	0	0	0	0	1	1	1	0	0	0	0	0	0	7	5	5	5	0	5	5	5	5
55	0	4	1	1	1	154	42	46	23.5	20.5	0	0	0	0	0	0	0	0	0	0	0	0	0	0	0	0	0	0	0	0	0	0	0	0	0	0	0	0	0	0	0	0	0	0	0	0	0	0	0
56	0	2	4	1	1	155	51.5	46.1	33.1	32.3	1	1	1	1	1	1	1	1	1	1	1	0	0	1	1	0	0	0	1	1	0	1	1	1	1	1	1	1	0	0	22	5	0	5	0	0	5	5	5
57	0	4	1	1	0	145	40	43	26.5	22	1	1	1	1	1	1	1	0	1	0	1	1	1	0	0	0	0	0	0	0	0	1	1	1	1	1	1	1	0	0	18	10	5	0	0	0	0	0	0
58	0	4	3	1	0	142	40	42	31.5	21.5	0	0	0	0	0	0	0	0	0	1	1	1	1	0	0	0	0	0	0	0	0	1	1	1	0	0	0	0	0	0	7	10	0	10	0	5	10	10	15
59	1	2	6	1	0	164	72	50.1	36.4	33.3	1	1	1	1	1	1	1	1	1	1	1	1	1	1	1	1	1	1	1	1	1	1	1	1	1	1	1	1	0	0	28	10	5	5	0	5	5	5	5
60	1	1	6	3	0	165	58.5	43	32	29	1	0	0	1	1	1	1	0	1	1	0	0	0	0	0	0	0	0	0	0	0	0	0	0	0	0	0	0	0	0	7	10	5	10	5	5	5	5	10
61	0	4	3	3	1	151	56.5	45	30.5	25	1	1	0	0	1	1	0	0	0	1	1	1	1	0	0	0	0	0	0	0	1	1	1	1	1	1	1	1	1	0	17	10	5	10	0	10	10	10	15
62	0	4	3	1	0	150	77	43	38.8	38.1	1	1	1	1	1	1	1	1	1	1	1	1	1	1	0	0	0	0	1	0	0	1	1	1	1	1	1	1	0	0	22	5	5	10	5	5	5	5	5
63	0	1	5	3	0	145	48	40.7	29.1	28	0	0	0	0	0	1	0	0	0	0	0	0	0	0	0	0	0	0	0	0	0	0	0	0	1	1	1	1	0	0	5	0	0	0	0	0	0	5	0
64	0	4	3	1	0	150	58.5	42	28	20	0	0	0	0	0	0	0	0	0	0	0	0	0	0	0	0	0	0	0	0	0	0	0	0	0	0	0	0	0	0	0	0	0	0	0	0	0	0	0
65	1	2	6	1	1	167	77	50	35	28	0	0	1	1	0	1	1	1	0	1	1	0	1	1	1	0	0	0	1	0	1	1	1	1	1	1	1	1	0	1	20	10	0	0	0	0	5	5	15
66	0	4	3	1	1	158	40	45.3	33	27.7	0	0	0	0	0	0	0	0	0	0	0	0	0	0	0	0	0	0	0	0	0	0	0	0	0	0	0	0	0	0	0	0	0	0	0	0	5	5	0
67	1	4	6	3	1	157	60.5	45	31.5	23	0	0	0	0	0	0	0	0	1	1	1	1	1	1	0	0	0	1	0	0	0	1	1	1	1	1	1	1	1	0	15	10	0	5	0	5	0	0	5
68	1	2	4	3	0	166	73	50	33	30	1	1	0	0	0	1	1	1	1	0	1	1	1	0	0	0	0	0	1	0	1	1	0	0	0	1	1	1	0	0	15	5	0	0	0	5	5	5	15
69	1	4	5	1	0	166	56.5	45	29	28	0	0	0	0	0	0	0	0	0	0	0	0	0	0	0	0	0	0	0	0	0	0	0	0	0	0	0	0	0	0	0	0	0	0	0	0	0	0	0
70	0	4	1	1	0	146	62.5	42	22	27	0	0	0	0	0	0	0	0	0	0	0	0	0	0	0	0	0	0	0	0	0	0	0	0	0	0	0	0	0	0	0	0	0	0	0	0	0	0	0
71	1	4	6	3	0	170	53	51	31	24	1	1	1	0	1	1	1	1	1	1	1	1	1	1	1	1	1	1	1	1	1	1	1	1	1	1	1	1	0	1	28	10	5	5	0	5	5	5	5
72	0	4	3	1	1	143	47	43	24	22	0	0	0	0	0	0	0	0	0	0	0	0	0	0	0	0	0	0	0	0	0	0	0	0	0	0	0	0	0	0	0	0	0	0	0	0	0	0	0
73	0	2	1	1	1	155	71.5	47.5	34.5	30	1	1	1	1	1	1	1	1	1	1	1	1	1	0	0	0	0	0	1	0	0	1	1	1	1	1	1	1	0	0	21	10	5	5	5	10	10	10	5
74	0	2	4	3	0	144	45	49	27	20	1	0	1	1	1	1	1	0	0	1	0	0	0	0	0	0	0	0	0	0	0	1	1	0	0	0	0	0	0	0	9	5	0	0	0	0	5	5	0
75	0	2	3	1	0	148	57.5	46	33.2	34.9	1	1	1	1	1	1	1	1	1	1	1	1	0	1	0	0	0	0	0	0	0	1	1	0	1	1	0	0	0	0	17	5	0	0	0	5	0	0	10
76	0	4	1	1	1	144	44.5	44.1	31	31.1	1	1	1	1	1	0	0	0	0	0	0	1	0	0	0	0	0	0	0	0	0	1	0	0	1	1	0	0	0	0	9	0	0	0	0	0	0	0	10
77	0	4	3	1	1	151.1	46	43	30.1	25.5	0	0	1	0	0	1	0	0	1	1	1	1	1	0	0	0	0	0	0	0	0	1	1	1	1	1	1	1	0	0	14	10	0	10	0	5	10	5	5
78	1	3	1	1	1	165	50.5	50	28	22	0	0	0	0	0	0	0	0	0	0	0	0	0	0	0	0	0	0	0	0	0	0	0	0	0	0	0	0	0	0	0	0	0	0	0	0	0	0	0
79	1	2	6	3	0	165	65.5	48.3	41.6	33.8	1	1	1	1	1	1	1	1	1	1	1	0	0	1	1	0	0	0	1	0	0	1	1	1	1	1	0	0	0	0	19	10	0	5	0	5	0	5	0
80	1	2	5	3	0	158	47.5	48	30	26	0	1	1	1	1	1	1	0	0	1	1	1	1	1	1	1	1	1	0	0	0	1	1	1	1	1	1	1	1	1	24	10	5	10	0	5	10	10	10
81	1	4	7	3	1	162	63	47	28	23	0	0	0	0	0	0	1	0	1	1	1	1	1	1	0	0	0	0	0	0	0	1	1	1	1	1	1	1	1	0	15	10	0	5	0	5	5	5	15
82	0	4	1	3	0	147	42.5	46	31	21	0	0	0	0	0	1	1	0	1	1	1	1	1	1	0	0	0	0	0	0	0	1	1	1	1	1	1	1	1	0	16	10	5	10	0	10	10	10	15
83	0	4	1	1	0	153	48.5	44	26.5	27	0	0	0	0	0	0	1	0	0	0	1	1	1	0	0	0	0	0	0	0	0	1	1	1	1	1	1	1	0	0	11	5	0	0	0	0	0	0	0
84	1	4	6	3	1	166	62.5	48	31	27	0	0	0	0	0	1	0	0	0	1	1	1	1	1	0	0	0	0	0	0	1	1	1	1	1	1	1	1	0	0	14	10	5	5	0	5	10	10	15
85	0	2	3	1	0	149	44	41	26	23	0	0	0	0	0	0	0	0	0	0	0	0	0	0	0	0	0	0	0	0	0	0	0	0	0	0	0	0	0	0	0	10	5	0	0	5	0	0	5
86	0	4	1	3	0	147	38.9	44.5	23.5	19	0	0	0	0	0	0	0	0	0	0	0	0	0	0	0	0	0	0	0	0	0	0	0	0	0	0	0	0	0	0	0	5	0	5	0	5	5	5	10
87	1	2	3	1	1	171	56.8	50.5	29.5	24.5	0	0	0	0	0	0	0	0	0	0	0	0	0	0	0	0	0	0	0	0	0	0	0	0	0	1	0	0	0	0	1	5	0	0	0	5	0	0	0
88	0	4	1	3	1	156	47.3	43.5	24.5	21	0	0	0	0	0	0	0	0	0	0	0	0	0	0	0	0	0	0	0	0	0	0	0	0	0	0	0	0	0	0	0	5	5	0	0	0	0	0	0
89	0	2	4	1	0	158	66	46	34.5	29	0	0	0	0	0	0	0	0	0	0	0	0	0	0	0	0	0	0	0	0	0	0	0	0	0	0	0	0	0	0	0	5	0	0	0	0	0	0	15
90	0	4	6	1	0	152.2	49.2	48	25	25	0	0	0	0	0	1	0	0	0	0	1	1	1	0	0	0	0	0	0	0	1	1	1	1	1	0	1	1	0	0	11	0	0	0	0	0	0	0	0
91	1	4	1	1	0	160.1	62.8	44.1	32.5	22.5	0	0	0	0	0	0	0	0	0	0	0	0	0	0	0	0	0	0	0	0	0	0	0	0	0	0	0	0	0	0	0	5	0	5	0	0	0	0	5
92	1	1	3	1	0	165	50.4	44	31	23	0	0	0	1	0	1	1	1	0	1	0	0	0	0	0	0	0	0	0	0	0	0	1	1	0	0	0	0	0	0	7	10	5	10	0	5	5	10	15
93	0	4	3	1	1	155.8	42.4	43	24	21	0	0	0	0	0	0	0	0	0	0	0	0	0	0	0	0	0	0	0	0	0	0	0	0	0	0	0	0	0	0	0	5	0	0	0	0	0	0	0
94	0	2	2	3	0	157	57.6	47	30	25	0	0	0	0	0	0	0	0	0	0	1	1	1	1	0	0	0	0	1	1	1	1	1	0	1	1	1	1	0	1	14	10	0	0	0	0	0	0	0
95	0	2	3	1	0	156.5	38.1	48	24	22	0	1	0	0	0	1	1	0	0	0	1	1	1	0	0	0	0	0	1	1	0	1	1	1	0	0	0	0	0	0	11	0	0	0	0	0	0	0	0
96	1	2	3	1	0	160.8	45.2	44.9	31.5	22.4	0	0	0	0	0	0	0	0	0	0	0	0	0	0	0	0	0	0	0	0	0	0	0	0	0	0	0	0	0	0	0	0	0	0	0	0	0	0	0
97	1	4	3	3	1	154.34	57.6	46	30	25	0	0	0	0	0	0	0	0	0	0	0	0	0	0	0	0	0	0	0	0	0	0	0	0	0	0	0	0	0	0	0	10	5	10	0	5	10	10	15
98	1	2	4	3	0	166.4	73.4	45.3	35.6	24.5	1	1	1	1	1	1	1	1	1	1	1	1	1	1	1	1	0	0	1	1	1	1	1	1	1	1	0	0	0	0	24	10	5	10	0	5	5	5	15
99	0	4	1	1	0	149	49.4	43	28.5	25.5	0	0	0	0	0	0	0	0	0	0	0	0	0	0	0	0	0	0	0	0	0	0	0	0	0	0	0	0	0	0	0	5	0	0	0	0	0	0	0
100	0	2	1	1	0	151.9	37.8	41.9	31.6	22.1	1	1	1	1	1	11	1	1	1	1	1	0	0	1	0	0	0	0	0	0	0	1	1	0	1	1	0	0	0	0	16	10	5	10	0	5	5	5	15
101	0	2	5	1	0	142.82	48.4	41	28	25	0	1	0	1	1	1	1	1	1	1	1	1	1	0	0	0	0	0	1	0	1	1	1	1	1	1	1	1	1	0	21	5	5	10	0	5	10	5	10
102	0	2	3	1	0	151.7	60	49	33	27	0	0	0	0	0	1	1	0	1	1	1	1	1	0	0	0	0	0	0	0	0	1	1	1	1	1	1	1	1	0	15	5	0	0	0	0	5	0	0
103	1	4	1	1	0	160	47.5	43.9	31.1	22.2	1	1	1	0	0	0	0	1	1	1	1	1	0	1	0	0	0	0	0	0	0	1	1	0	0	0	0	0	0	0	11	0	0	0	0	0	0	5	0
104	0	4	1	1	1	146	50.4	40	33	22.5	0	0	0	0	0	0	0	0	0	0	0	0	0	0	0	0	0	0	0	0	0	0	0	0	0	0	0	0	0	0	0	5	5	5	0	0	5	5	10
106	0	1	1	1	0	151	61.8	42	29	24	0	1	0	0	0	1	0	0	0	0	1	1	1	0	0	0	0	0	0	0	0	0	0	0	0	0	0	0	0	0	5	0	0	0	0	0	0	0	0
107	0	2	1	1	0	149	57	43	33.4	30	0	1	0	0	0	1	1	0	0	0	0	0	0	0	0	0	0	0	0	0	0	1	0	0	0	0	0	0	0	0	4	10	0	0	0	5	5	5	0
108	1	4	1	1	0	161	57	43	27.5	25	0	0	0	1	0	0	0	0	0	0	1	1	1	0	0	0	0	0	1	1	0	1	1	0	0	1	1	1	1	0	12	0	0	0	0	0	0	0	0
109	1	4	4	3	0	175	68	49	33.5	26	0	0	0	0	0	1	1	0	1	1	1	1	1	0	0	0	0	0	0	0	0	1	1	1	1	1	1	1	0	0	14	10	0	0	0	0	0	0	0
110	1	4	3	1	0	162	52.6	45.1	31.2	25.6	0	0	0	0	0	0	0	0	0	0	0	0	0	0	0	0	0	0	0	0	0	0	0	0	0	0	0	0	0	0	0	5	0	0	0	0	0	0	0
111	0	4	3	1	0	157	53.5	42	26	32	0	0	0	0	0	1	1	1	1	1	1	1	0	0	0	0	0	0	0	0	0	1	1	1	1	0	0	0	0	0	11	5	0	0	0	5	5	5	5
112	1	2	6	3	0	169	52.9	46	27	24	0	0	0	0	0	1	1	0	0	0	1	1	1	0	0	0	0	0	0	0	0	1	1	1	1	1	1	1	0	0	12	5	0	5	0	5	5	5	10
113	0	4	1	1	1	149.6	30.6	37	26	20	0	0	0	0	0	0	0	0	0	0	0	0	0	0	0	0	0	0	0	0	0	0	0	0	0	0	0	0	0	0	0	0	0	0	0	0	0	0	0
114	0	4	3	1	0	157	52.5	45	26	23	0	1	0	0	1	0	0	0	0	1	0	0	0	0	0	0	0	0	0	0	0	0	1	0	0	1	1	0	0	0	6	0	0	0	0	0	0	0	0
115	1	4	6	1	0	166	63.2	48	26	27	0	1	1	1	1	1	1	0	0	0	1	1	1	1	0	0	0	0	1	0	0	1	1	1	0	1	1	1	0	1	18	10	5	10	0	10	10	10	15
116	1	2	1	1	0	153	54	41.1	33	24.5	1	1	1	1	1	1	1	1	1	1	0	0	0	0	0	0	0	0	0	0	0	0	0	0	0	1	0	1	0	0	12	0	0	0	0	0	0	0	0
117	1	1	4	1	0	166	62.4	47	33	26	0	1	0	1	0	1	1	0	0	0	1	1	1	1	0	0	0	0	0	0	1	1	1	1	1	1	1	1	1	1	18	10	5	10	0	10	10	10	15
118	0	4	1	1	0	152	52	43	27	23	0	0	0	0	0	1	1	0	1	1	1	1	1	0	0	0	0	0	0	0	0	1	1	1	1	0	1	1	0	0	13	5	0	0	0	0	0	0	0
119	1	2	3	3	0	162	61	47	32	29	0	0	0	0	0	1	1	0	1	1	1	1	1	0	0	0	0	0	0	0	0	1	1	0	1	1	1	1	1	1	15	5	0	0	0	5	0	0	0
120	1	2	3	3	0	167.1	51.8	46.4	30.6	22.7	0	0	0	0	0	0	0	0	0	0	0	0	0	0	0	0	0	0	0	0	0	0	0	0	0	0	0	0	0	0	0	0	0	0	0	0	0	0	0
121	0	4	3	1	0	156.3	82.6	42	32	30	1	1	1	1	1	1	1	1	1	1	1	1	1	1	0	0	0	0	0	0	0	1	1	1	1	1	1	1	0	0	21	5	0	0	0	0	0	0	0
122	0	4	3	1	0	155	52	45	29	27	0	1	0	1	0	1	1	0	1	1	1	1	1	1	0	0	0	0	1	0	0	1	1	1	1	1	1	0	0	0	17	0	0	0	0	0	5	5	0
123	0	4	6	3	0	153	41	45	27	22	0	0	0	0	0	0	0	0	0	0	0	0	0	0	0	0	0	0	0	0	0	0	0	0	0	0	0	0	0	0	0	10	5	10	0	5	0	5	0
124	1	2	3	2	0	165.5	66.8	-9	-9	31	1	1	1	1	1	1	1	0	1	1	1	1	1	0	0	0	0	0	0	0	0	1	1	1	1	1	1	1	0	0	19	10	5	5	0	5	10	10	0
125	0	2	3	1	-9	154	45.8	45	29	20	0	0	0	0	0	1	1	0	0	0	1	1	1	0	0	0	0	0	0	0	0	1	1	0	1	1	1	1	0	0	11	5	5	5	0	5	5	5	5
126	1	2	6	1	0	170	63.4	50	32	23	1	1	1	1	1	1	0	0	1	1	1	1	1	1	0	0	0	0	0	0	1	1	1	1	1	1	1	1	1	0	21	10	0	0	0	0	0	0	0
127	0	2	6	3	1	148	51.4	49.5	29.5	23.5	0	0	0	0	0	0	0	0	0	1	1	1	1	0	0	0	0	0	0	0	0	1	1	1	0	1	1	1	0	0	10	10	5	5	0	5	5	10	15
128	0	4	2	1	0	156	40	44	27	24	0	0	1	0	0	1	1	0	1	1	0	1	1	1	0	0	0	0	0	0	1	1	1	1	1	1	1	1	0	0	16	10	5	5	5	5	10	10	10
129	0	-9	2	2	0	150	36	45	23	21.5	0	0	0	0	0	0	0	0	0	0	0	0	0	0	0	0	0	0	0	0	0	0	0	0	0	0	0	0	0	0	0	0	0	0	0	0	0	0	0
130	0	4	4	1	0	150	41.4	44.5	25	22	0	0	0	0	0	0	0	0	0	0	0	0	0	0	0	0	0	0	0	0	0	0	0	0	0	0	0	0	0	0	0	0	0	0	0	0	0	0	0
131	0	4	1	1	0	155	69.5	42	32	27	1	0	0	0	0	0	0	1	1	0	1	1	1	1	0	0	0	0	0	0	1	1	1	1	1	1	1	1	0	0	15	10	5	0	0	0	5	5	10
132	1	2	5	1	1	170	48.5	48	28	23	1	1	1	1	1	1	1	0	1	1	1	1	0	1	0	0	0	0	1	0	0	1	1	1	1	1	1	1	0	0	20	5	0	5	0	5	10	10	0
133	1	3	3	1	0	172	50.6	49	32	27.5	1	0	1	1	1	1	1	1	1	1	1	0	1	1	0	0	0	0	0	0	0	1	1	1	1	1	1	1	1	0	20	10	0	5	0	5	10	10	10
134	0	4	3	1	-9	150	49.6	41.5	27	30	0	1	0	0	0	1	0	0	0	0	0	0	0	0	0	0	0	0	0	0	0	1	1	0	1	0	0	0	0	0	5	0	0	0	0	0	5	5	10
135	0	4	1	1	0	158	57.1	43	29	26	0	1	0	0	0	1	0	0	0	0	1	1	1	1	0	0	0	0	0	0	0	1	1	1	1	1	1	1	0	0	13	10	5	10	0	10	10	10	5
136	0	4	2	1	0	151	59.7	40	31	27.5	0	0	0	0	0	0	0	0	0	0	0	0	0	0	0	0	0	0	0	0	0	0	0	0	0	0	0	0	0	0	0	0	0	0	0	0	10	10	0
137	0	4	4	1	-9	168	78	45	36	33.5	0	1	0	0	0	1	1	0	0	0	1	1	1	0	1	1	0	0	0	0	0	1	1	1	1	1	1	1	1	0	16	5	5	0	0	0	0	0	0
138	0	4	1	1	1	149	66	46	30	31	0	0	0	0	0	1	1	0	0	1	1	1	1	1	0	0	0	0	1	0	1	1	0	0	1	1	1	1	0	0	14	10	5	10	0	10	10	10	15
139	0	4	3	1	0	150	48.6	41	28	22	0	0	0	0	0	0	0	0	0	0	0	0	0	0	0	0	0	0	0	0	0	0	0	0	0	0	0	0	0	0	0	0	0	0	0	0	0	0	0
140	0	4	2	1	0	163	52.4	46	31	23	0	0	0	0	0	0	0	0	0	0	1	0	1	0	0	0	0	0	0	0	0	0	1	1	1	0	0	0	0	0	5	0	0	0	0	0	0	0	0
141	0	2	3	3	1	152	55.6	44	33	27	0	0	0	0	0	0	0	0	0	0	0	0	0	0	0	0	0	0	0	0	0	0	0	0	0	0	0	0	0	0	0	0	0	0	0	0	0	0	10
142	0	4	2	3	0	153	51.8	46.5	33	28.5	0	0	0	0	0	1	1	0	0	0	0	0	1	0	0	0	0	0	0	0	1	1	1	1	1	1	1	1	1	0	12	10	5	10	5	10	10	10	15
143	0	4	5	2	0	160	57.6	44	35	29	0	0	0	0	0	0	0	0	0	0	1	1	1	0	0	0	0	0	0	1	0	0	0	1	1	1	1	1	0	0	9	10	5	0	0	0	0	0	15
144	0	4	5	3	0	150	41.7	43	27	22	0	1	0	1	1	1	0	0	0	0	1	1	1	0	0	0	0	0	1	0	1	1	1	1	1	1	1	1	0	0	16	10	5	10	5	10	10	10	15
145	0	4	3	1	0	148	44	42.5	29	25.5	0	0	0	0	0	0	0	0	0	0	0	0	0	0	0	0	0	0	0	0	0	0	0	0	0	0	0	0	0	0	0	0	0	0	0	0	0	0	0
146	0	4	2	1	0	143.5	45	42.5	30.5	23.5	0	0	0	0	0	1	0	0	0	0	0	0	0	0	0	0	0	0	0	0	0	0	0	0	0	0	0	0	0	0	1	0	0	5	0	5	5	5	5
147	0	2	5	3	0	153	37.1	48	25.5	20	0	0	0	0	0	0	0	0	0	0	1	0	1	0	0	0	0	0	1	0	0	1	1	1	1	1	0	0	0	0	8	5	5	10	0	5	5	5	10
148	0	4	3	1	0	150	45.2	43	27	23	0	1	0	0	0	0	0	0	0	0	1	1	0	0	0	0	0	0	1	1	0	0	1	0	0	0	0	0	0	0	6	0	0	0	0	0	0	0	0
149	0	3	4	3	0	150	44.1	45	32	24	0	1	0	0	0	0	0	0	0	0	0	0	0	1	0	0	0	0	0	0	0	1	1	0	0	0	0	0	0	0	4	10	5	10	5	10	10	10	15
150	0	2	5	2	0	152	43.1	43.5	25.5	24	0	0	0	0	0	0	0	0	0	0	0	0	0	0	0	0	0	0	0	0	0	0	0	0	1	1	1	0	0	0	3	5	0	5	0	5	5	5	10
151	0	4	1	1	0	146	42.5	43	27	20	0	1	0	0	0	0	0	0	0	0	1	0	1	0	0	0	0	0	0	0	0	0	0	0	0	0	0	0	0	0	3	0	0	0	0	0	0	0	0
152	0	2	6	4	0	152	54.5	45	32	26	0	0	0	0	0	0	0	0	0	0	0	0	0	0	0	0	0	0	0	0	0	0	0	0	0	0	0	0	0	0	0	0	0	0	0	0	0	0	5
153	0	4	1	1	0	145.5	45.4	47	31	28	0	0	1	0	0	0	0	0	0	0	1	1	1	0	0	0	0	0	0	0	0	1	1	1	1	1	1	1	0	0	11	10	5	10	5	10	10	10	10
154	1	2	6	3	0	165	50.3	45	31	25	0	0	0	0	0	0	0	0	0	0	0	0	0	0	0	0	0	0	0	0	0	0	0	0	0	0	0	0	0	0	0	10	0	0	0	0	0	5	0
155	1	4	6	3	0	166	60.2	47	35	26	0	0	0	0	0	0	0	0	0	0	0	0	0	0	0	0	0	0	0	0	0	0	0	0	0	0	0	0	0	0	0	10	5	5	0	0	0	0	15
156	1	4	4	2	0	167	57.7	45	32	25	0	0	0	0	0	0	0	0	0	0	0	0	0	0	0	0	0	0	0	0	0	0	0	0	0	0	0	0	0	0	0	5	0	0	0	0	0	0	0
157	1	2	3	1	0	168	58.5	50	30	25	0	0	0	0	0	0	0	0	0	0	0	0	0	0	0	0	0	0	0	0	0	0	0	0	0	0	0	0	0	0	0	10	0	0	0	0	0	0	15
158	1	1	1	3	0	158	63.9	47	36	26	0	1	0	0	0	1	0	0	0	0	1	0	0	0	0	0	0	0	0	0	0	1	1	0	0	1	0	0	0	0	6	10	5	10	0	10	10	10	15
159	1	1	4	3	-9	153	51.2	48	33	20	0	0	0	0	0	0	0	0	0	0	1	1	1	0	0	0	0	0	0	0	0	1	1	0	0	1	1	1	0	0	8	0	0	0	0	10	5	5	15
160	1	4	1	1	0	163	51.4	47	27	25	0	0	0	0	0	0	0	0	0	0	0	0	0	0	0	0	0	0	0	0	0	0	0	0	0	0	0	0	0	0	0	0	0	0	0	0	0	0	0
161	1	3	3	1	1	168	61	47	32	25	1	1	0	1	0	0	0	0	1	1	1	1	1	1	0	0	0	0	0	0	0	0	1	1	1	0	0	1	1	1	15	10	5	5	0	10	5	5	15
162	1	2	5	3	0	160	53.9	44.5	32.5	25.5	0	0	0	0	0	0	0	0	0	0	0	0	0	0	0	0	0	0	0	0	0	0	0	0	0	0	0	0	0	0	0	5	0	0	0	0	0	0	0
163	1	2	6	3	0	167	69.6	48	34	26	0	0	0	0	0	0	0	0	0	0	0	1	1	0	0	0	0	0	0	0	0	0	0	1	1	1	1	1	0	0	7	10	0	0	0	0	5	5	10
164	1	2	3	1	1	159	61.4	46	32	25	0	0	0	0	0	0	0	0	0	0	1	1	1	1	0	0	0	0	0	0	0	1	0	1	1	0	0	0	0	0	7	10	5	10	0	10	10	10	15
165	1	4	6	1	0	161	61.4	46	30	23.5	0	0	0	0	0	0	0	0	0	0	0	0	0	0	0	0	0	0	0	0	0	0	0	0	0	0	0	0	0	0	0	10	5	10	5	10	10	10	15
166	1	2	6	1	0	155	57.7	50	28	28	0	1	0	0	1	1	1	0	0	0	1	1	1	0	0	0	0	0	0	0	0	1	1	1	1	1	1	1	1	1	16	10	5	10	5	10	10	10	15
168	0	2	4	3	0	156	59.4	46	32	26	0	0	0	0	0	0	0	0	0	0	1	0	1	0	0	0	0	0	0	0	0	1	1	1	1	1	1	1	0	0	9	10	5	5	0	5	5	5	10
169	1	4	5	1	0	175	65.9	50.5	34.5	31.5	1	1	1	1	1	1	1	0	1	0	0	0	1	1	0	0	0	0	0	0	0	1	1	1	1	1	1	1	0	0	17	10	5	10	5	10	10	10	15
170	1	4	5	3	0	168	70	52	32.5	28	0	0	0	1	0	1	1	0	1	1	1	1	1	1	1	1	1	1	0	0	0	1	1	1	1	1	1	1	1	1	22	10	5	10	0	10	10	10	15
171	1	2	3	1	0	165	60.4	47	31	23	1	0	1	1	1	0	0	1	1	1	1	1	1	1	0	1	1	1	1	1	1	1	1	1	1	1	1	1	0	0	24	10	5	5	0	5	5	5	10
172	0	4	4	3	0	155	41	40.5	29.5	28.5	0	0	0	0	0	1	1	0	0	0	0	0	0	0	0	0	0	0	0	0	0	1	1	1	1	1	1	1	0	0	9	10	5	10	5	10	10	10	15
173	0	4	5	3	0	144	64.4	44	36.5	28	0	0	0	0	0	0	0	0	0	0	0	0	0	1	1	0	0	0	0	0	0	1	1	1	1	1	1	1	0	0	9	10	5	10	5	10	10	10	15
174	1	2	6	3	0	168	68.2	48	37	26	0	1	1	1	1	0	0	0	0	0	1	0	1	1	0	0	0	0	0	0	0	1	1	1	1	1	1	1	0	0	14	10	5	5	0	10	5	10	15
175	1	4	6	1	0	155	49.4	47	31	20.5	1	1	1	1	1	1	1	1	0	1	1	1	1	1	1	1	1	1	0	0	1	1	1	1	1	1	1	1	1	0	26	10	5	5	0	10	5	5	15
176	0	2	6	3	0	153	41.1	47	29	22	0	1	0	0	0	0	0	0	0	0	0	0	1	0	0	0	0	0	0	0	0	1	1	0	0	1	0	0	0	0	5	10	5	5	0	5	5	5	15
177	1	2	5	3	0	160	51.6	49	32	25	0	0	1	0	0	1	0	0	0	0	1	1	1	1	0	0	0	0	0	0	0	1	1	1	1	1	1	1	1	0	14	10	5	10	5	10	10	10	15
178	1	4	5	1	0	165	70.3	49	36.5	30	1	1	1	1	1	1	1	0	0	0	1	1	1	1	1	1	1	1	0	0	0	1	1	1	1	1	1	1	0	0	22	10	5	10	0	10	10	10	15
179	0	2	4	3	1	155	53.3	44	33.5	26	0	1	0	1	1	0	0	0	0	0	0	0	0	0	0	0	0	0	0	0	0	0	0	1	0	0	0	0	0	0	4	10	0	10	0	0	5	5	10
180	0	4	5	1	1	155	53.4	45	33.5	26	0	0	0	0	0	0	0	0	0	0	0	0	0	0	0	0	0	0	0	0	0	0	0	0	0	0	0	0	0	0	0	5	0	0	0	0	0	0	15
181	0	3	4	1	0	155	42.8	44.5	28.5	21.5	0	1	0	0	0	1	1	0	1	0	1	1	0	1	0	1	1	1	0	0	0	1	1	1	1	1	1	1	0	1	18	10	5	10	5	10	5	5	15
182	0	4	1	1	0	152	45.1	46	30	23.5	0	1	1	0	0	1	1	0	1	0	0	0	0	0	0	0	0	0	0	0	0	1	1	1	1	1	1	1	0	0	12	10	0	5	0	5	5	5	15
183	0	4	6	3	0	154	41	44	29	22	0	1	1	0	1	1	1	0	0	0	1	1	1	1	0	0	0	0	0	0	0	1	1	1	1	1	1	1	0	0	16	10	5	10	5	10	10	10	15
184	0	4	3	1	0	155	58.1	42	36.5	27	0	0	0	1	0	0	0	0	1	0	1	1	1	1	0	0	0	0	0	0	0	1	1	1	1	1	1	0	0	0	12	10	5	10	0	10	10	10	10
185	0	2	5	3	0	153	41.7	44	29	24	1	1	1	1	1	1	1	1	1	1	1	1	1	1	1	1	1	1	1	1	0	1	1	0	1	1	1	1	0	0	26	10	5	10	0	10	10	10	15
186	0	2	5	3	0	155	62.4	45	34	25.5	0	0	0	0	0	0	0	0	0	0	0	0	0	0	0	0	0	0	0	0	0	0	0	0	0	0	0	0	0	0	0	10	0	0	0	0	5	5	10
187	0	2	4	1	0	151	39.8	42	27	19.5	1	0	0	0	0	1	1	0	1	0	1	1	1	0	0	0	0	0	0	0	0	1	1	1	1	0	0	0	0	0	11	10	0	0	0	10	10	10	5
188	0	4	5	1	0	156	60.3	45	35.5	24	1	1	1	1	1	0	0	0	0	0	1	1	1	1	1	1	1	1	0	0	0	1	1	0	1	1	1	1	1	1	21	10	5	5	0	10	5	5	10
189	0	2	4	1	0	140	37	40	25.5	25.5	0	0	0	0	0	0	0	0	0	0	0	0	0	0	0	0	0	0	0	0	0	0	0	0	0	0	0	0	0	0	0	0	0	0	0	0	0	0	0
192	1	2	6	3	0	169	44.5	50	26	19	1	0	1	1	1	1	1	1	0	1	1	1	1	1	0	1	1	1	1	0	1	0	1	0	1	1	1	1	0	0	22	10	5	5	0	0	5	5	10
193	0	4	3	1	0	148	36.6	40	23	26	0	0	0	0	0	0	0	0	0	0	0	0	0	0	0	0	0	0	0	0	0	0	0	0	0	0	0	0	0	0	0	0	0	0	0	0	0	0	0
194	0	4	3	1	0	158	51.4	51	29	24.5	0	0	0	0	0	0	0	0	0	0	0	0	0	0	1	0	0	0	0	0	0	1	1	0	1	0	0	0	0	0	4	10	5	5	0	5	5	5	10
195	0	2	3	3	0	140	54.6	45	30	27	0	0	0	0	0	0	1	0	1	0	0	0	0	0	0	0	0	0	0	0	0	1	1	0	0	0	0	0	0	0	4	0	0	0	0	0	0	0	0
196	0	4	4	3	0	154	51.5	46	28	24.5	0	0	0	0	0	1	1	0	0	0	1	1	1	0	0	0	0	0	0	0	0	1	1	1	1	1	1	1	0	0	12	10	5	5	0	5	5	5	5
197	0	4	6	3	0	155	49.2	43	27	27	0	0	0	0	0	0	0	0	0	0	0	0	0	0	0	0	0	0	0	0	0	0	0	0	0	0	0	0	0	0	0	0	0	0	0	0	5	5	0
198	0	4	3	1	0	156	36.2	44	22	21	0	0	0	0	0	0	0	0	0	0	0	0	0	0	0	0	0	0	0	0	0	0	0	0	0	0	0	0	0	0	0	0	0	0	0	0	0	0	0
199	0	4	3	3	0	159	51.4	44.5	30.5	26	0	0	0	0	0	0	0	0	0	0	0	0	0	0	0	0	0	0	0	0	0	0	0	0	0	0	0	0	0	0	0	5	0	0	0	0	5	10	5
201	0	2	3	3	1	160	51.2	44	28	30	0	0	0	0	0	0	0	0	0	0	0	0	0	0	0	0	0	0	0	0	0	0	0	0	0	0	0	0	0	0	0	0	0	0	0	0	0	0	0
202	0	2	3	3	0	159	60.6	44	30.5	31	0	0	0	0	0	0	0	0	0	0	0	0	0	0	0	0	0	0	0	0	0	0	0	0	0	0	0	0	0	0	0	0	0	0	0	0	0	0	0
203	0	4	1	1	1	150	40	41	25	21	0	0	0	0	0	0	0	0	0	0	0	0	0	0	0	0	0	0	0	0	0	0	0	0	0	0	0	0	0	0	0	0	0	0	0	0	0	0	0
204	0	4	1	3	0	150	50.8	43	30	28	0	0	0	0	0	0	0	0	0	0	0	0	0	0	0	0	0	0	0	0	0	0	0	0	0	0	0	0	0	0	0	5	0	0	0	0	0	0	0
205	0	4	3	1	0	159	65	48	30	27	0	1	0	0	0	0	0	0	0	0	1	1	1	0	0	0	0	0	0	0	0	1	1	1	1	1	1	1	0	1	12	5	0	0	0	0	0	0	0
206	0	2	6	3	0	151	37.6	43	22	21	0	0	0	0	0	0	0	0	0	0	0	0	0	0	0	0	0	0	0	0	0	1	1	0	0	0	0	0	0	0	2	5	0	0	0	5	0	0	0
207	0	2	3	2	1	158	47.8	44	32	29	0	0	1	1	1	0	0	0	1	1	1	1	1	0	0	0	0	0	0	0	0	1	1	1	1	1	1	1	0	0	15	10	5	5	0	5	0	0	0
209	0	4	3	1	0	152	37.2	42	24	26	0	1	0	1	0	1	1	0	0	0	1	0	1	1	0	0	0	0	0	0	0	1	1	1	1	1	0	0	0	0	12	10	0	0	0	0	0	0	0
210	1	2	5	1	1	165	71.2	52	35	30	0	0	0	0	1	0	0	0	0	0	0	0	0	0	0	0	0	0	0	0	0	1	1	0	0	0	0	0	0	0	3	5	0	0	0	0	0	0	0
211	1	2	6	3	0	165	42.7	49	26	22	0	0	0	0	0	0	0	0	0	0	0	0	0	0	0	0	0	0	0	0	0	0	0	0	0	0	0	0	0	0	0	5	0	0	0	0	0	0	0
212	1	2	3	1	0	160	54.9	43	31	23	0	0	0	0	0	0	0	0	0	0	0	0	0	0	0	0	0	0	0	0	0	0	0	0	0	0	0	0	0	0	0	0	0	0	0	0	0	0	0
213	1	1	5	3	0	165	75	45	34	29	0	0	1	0	1	1	0	0	1	1	1	1	1	1	0	0	1	0	1	0	1	1	1	1	1	1	1	1	0	0	19	10	5	10	5	10	10	10	15
214	1	3	1	3	0	160	72.5	46	36	29	0	0	0	1	0	1	1	0	0	0	0	0	0	0	0	0	0	0	0	0	0	0	0	0	0	0	0	0	0	0	3	5	0	5	0	5	5	5	5
215	1	2	2	3	0	168	45.6	47.5	30.5	23.5	0	0	0	0	0	0	0	0	0	0	0	0	0	0	0	0	0	0	0	0	0	0	0	0	0	0	0	0	0	0	0	5	0	0	0	5	0	0	15
216	1	3	6	3	0	173	67.6	61	30.8	25.5	0	0	0	0	0	0	0	0	0	0	0	0	0	0	0	0	0	0	0	0	0	0	0	0	0	0	0	0	0	0	0	5	0	0	0	5	5	5	5
218	1	4	1	3	0	160	54.4	47	30	25	0	0	0	0	0	0	0	0	0	0	0	0	0	0	0	0	0	0	0	0	0	0	0	0	0	0	0	0	0	0	0	10	0	0	0	0	0	0	10
219	1	4	3	1	0	155	54.3	48	30.5	25.5	0	0	0	0	0	0	0	0	0	0	0	0	0	0	0	0	0	0	0	0	0	0	0	0	0	0	0	0	0	0	0	10	0	0	0	0	0	0	10
220	1	4	2	3	1	165	41.4	48	27	21	1	0	0	0	0	0	0	0	1	0	1	1	1	0	0	0	0	0	0	0	0	1	1	0	1	1	0	1	0	0	10	10	5	0	0	5	5	5	5
[truncated: 123 more columns]
